# Supplementary material for: A Membrane Filter-Assisted Mammalian Cell-Based Biosensor Enabling 3D Culture and Pathogen Detection
Source: Sensors (Basel). 2021 Apr 26;21(9):3042. doi: 10.3390/s21093042 (PMC8123675; doi:10.3390/s21093042)
Supplement: Supplementary file 1 [file sensors-21-03042-s001.zip]

Archive with 1 entries (1 files):
- sensors-1167074-supplementary.pdf
